# Supplementary material for: Gongjin-Dan Enhances Neurite Outgrowth of Cortical Neuron by Ameliorating H2O2-Induced Oxidative Damage via Sirtuin1 Signaling Pathway
Source: Nutrients. 2021 Nov 27;13(12):4290. doi: 10.3390/nu13124290 (PMC8707945; doi:10.3390/nu13124290)
Supplement: Supplementary file 1 [file nutrients-13-04290-s001.zip]

Archive with 1 entries (1 files):
- nutrients-1472086-SI.pdf
